# Supplementary material for: Gravitational 3D Magnetic Resonance Elastography for Differentiating Focal Nodular Hyperplasia and Hepatic Adenoma
Source: Diagnostics (Basel). 2026 May 21;16(10):1569. doi: 10.3390/diagnostics16101569 (PMC13206071; doi:10.3390/diagnostics16101569)
Supplement: Supplementary file 1 [file diagnostics-16-01569-s001.zip]

Archive with 1 entries (1 files):
- diagnostics-4232111-supplementary.pdf
